# Supplementary material for: Surfactant Effect on the Physicochemical Characteristics of Solid Lipid Nanoparticles Based on Pillar[5]arenes
Source: Int J Mol Sci. 2022 Jan 11;23(2):779. doi: 10.3390/ijms23020779 (PMC8775580; doi:10.3390/ijms23020779)
Supplement: Supplementary file 1 [file ijms-23-00779-s001.zip]

Archive with 1 entries (1 files):
- ijms-1537760-supplementary.pdf
